# Supplementary material for: Integrative Computational Analysis of TP53 Exon 5–6 Mutations in Oral Cavity, Prostate, and Breast Cancers in a Senegalese Population
Source: Genes (Basel). 2026 Feb 20;17(2):245. doi: 10.3390/genes17020245 (PMC12940178; doi:10.3390/genes17020245)
Supplement: Supplementary file 1 [file genes-17-00245-s001.zip › Table S1.xlsx]

## Sheet: Table S1
Variant n°	Chromosome position	CDS Position	Codon Mutation	COMIC ID	Number	Frequency	Pphen-2	Pphen-2 Statut	ΔΔG (kcal/mol)	ΔΔS_vib ENCoM (kcal/mol/K)	ΔΔG BCL-2 affinity
1	7675233	c.379T>A	S127T	COSV52678360	1	1.82	0.997	probably damaging	1.03057	-0.33	-0.217
2	7675161	c.451C>A	P151T	COSV52676321	1	1.81818	0.383	benign	3.91931	-0.426	-0.184
3	7675159	c.453C>A	P151P	COSV53605873	2	1.81818
4	7675157	c.455dupC	P151del	new	1	3.63636
5	7675153	c.460del	P153del	COSV105028525 COSV105878182 COSV52674398 COSV52740829 COSV52867810 COSV53044742 COSV53109587 COSV53224699 COSV53268257 COSV53337940 COSV53362568 COSV53846098	1	1.81818
6	7675149	c.463A>G	T155A	COSV52661985	2	1.81818	0.009	benign	0.781486	0.22	-0.243
7	7675136	c.476C>G	A159G	new	1	3.63636	0.313	benign	2.00505	0.209	-0.254
8	7675134	c.478A>G	M160V	COSV52689021	2	1.81818	0.437	benign	5.79769	0.484	-0.195
9	7675133	c.479T>G	M160R	COSV52778848	1	3.63636	0.619	possibly damaging	2.60634	-0.136	-0.279
10	7675126	c.486C>G	I162M	COSV52692544	1	1.81818	0.998	probably damaging	3.30335	-0.885	-0.153
11	7675120	c.492G>A	K164K	COSV53219732	2	1.81818
12	7675116	c.496T>C	S166P	COSV52728742	1	3.63636	0.952	probably damaging	1.06326	-0.057	-0.115
13	7675111	c.501G>A	Q167Q	COSV52701014	2	1.81818
14	7675088	c.524G>C	R175P	COSV52677601	1	3.63636	1	probably damaging	0.84602	0.291	-2.048
15	7675086	c.526T>C	C176R	COSV52682539	2	1.81818	0.984	probably damaging	1.20654	-0.302	-1.368
16	7675085	c.527G>A	C176Y	COSV52660760	1	3.63636	0.992	probably damaging	1.89383	0.017	-0.287
17	7675085	c.527G>C	C176S	COSV52678029	1	1.81818	0.936	probably damaging	-1.96688	0.245	-0.145
18	7675070	c.542G>A	R181H	COSV52675795	1	1.81818	0.968	probably damaging	-0.602575	-0.022	-0.23
19	7675059	c.553A>T	S185C	COSV53605857	1	1.81818	0.817	possibly damaging	9.27806	0.355	-0.12
20	7675057	c.555C>G	S185R	COSV52701195	1	1.81818	0.612	possibly damaging	13.9145	0.41	-0.19
21	7675055	c.557A>G	D186G	COSV52678040	1	1.81818	0.993	probably damaging	5.27413	0.418	-0.787
22	7674969	c.562del	L188*	COSV53331740	1	1.81818
23	7674966	c.565G>C	A189P	COSV52875466	1	1.81818	0.988	probably damaging
24	7674961	c.570T>C	P190P	new	2	1.81818
25	7674958	c.573T>C	P191P	new	2	3.63636
26	7674955	c.576G>A	Q192Q	COSV53164604	1	3.63636
27	7674953	c.578A>C	H193P	COSV52681707	2	1.81818	1	probably damaging	2.16573	0.719	-1.699
28	7674947	c.584T>A	I195N	COSV52720899	1	3.63636	1	probably damaging	2.87864	0.552	-0.293
29	7674944	c.587G>C	R196P	COSV52678297	1	1.81818	1	probably damaging	2.66437	0.915	-1.707
30	7674942	c.589G>A	V197M	COSV52711079	1	1.81818	0.892	possibly damaging	6.85617	-0.51	-0.164
31	7674928	c.603G>T	L201F	COSV52783767	1	1.81818	0.102	benign	1.15033	0.135	-0.489
32	7674908	c.623A>G	D208G	COSV52744439	1	1.81818	0.999	probably damaging	-0.174369	-0.044	-0.998
33	7674905	c.626G>A	R209K	COSV52987587	1	1.81818	0.033	benign	0.275711	-0.022	-0.362
34	7674898	c.633T>G	T211T	new	1	1.81818
35	7674893	c.638G>A	R213Q	COSV52665093	3	1.81818	0.999	probably damaging	3.72245	0.524	-0.622
36	7674889	c.642T>G	H214Q	COSV52806263	1	5.45455	0.578	possibly damaging	0.983083	0.739	-0.339
37	7674887	c.644G>A	S215N	COSV52686793	4	1.81818	0.999	probably damaging	4.26447	-0.322	-0.174
38	7674886	c.645T>G	S215R	COSV52783847	1	7.27273	1	probably damaging	-1.06489	-1.337	-0.328
39	7674884	c.647T>G	V216G	COSV52866969	1	1.81818	1	probably damaging	1.01214	0.985	-0.509
40	7674881	c.650T>A	V217E	COSV53037841	1	1.81818	0.957	probably damaging	-0.906962	-0.036	-0.645
41	7674868	c.663G>A	E221E	COSV53106992	1	1.81818
