# Supplementary material for: Integrative Computational Analysis of TP53 Exon 5–6 Mutations in Oral Cavity, Prostate, and Breast Cancers in a Senegalese Population
Source: Genes (Basel). 2026 Feb 20;17(2):245. doi: 10.3390/genes17020245 (PMC12940178; doi:10.3390/genes17020245)
Supplement: Supplementary file 1 [file genes-17-00245-s001.zip › Table S2.xlsx]

## Sheet: Table S2
Variant n°	Chromosome position	CDS Position	Codon Mutation	COMIC ID	Number	Frequency	Pphen-2	Pphen-2 Statut	ΔΔG (kcal/mol)	ΔΔS_vib ENCoM (kcal/mol/K)	ΔΔG BCL-2 affinity
1	7675232	c.380C>T	S127F	COSV52666031	1	2.17391	1	probably damaging	8.36993	-1.496	-0.334
2	7675221	c.391A>T	N131Y	COSV52788120	1	2.17391	0.995	probably damaging	0.781493	-0.259	-0.618
3	7675188	c.424C>G	P142A	COSV53312821	2	4.34783	1	probably damaging	2.62194	0.2	-0.72
4	7675188	c.424C>A	P142T	COSV53136065	2	4.34783	0.998	probably damaging	3.16251	0.127	-0.573
5	7675186	c.426T>A	P142P	COSV53135304	1	2.17391
6	7675182	c.430C>A	Q144K	COSV53424649	1	2.17391	0.86	possibly damaging	0.00302241	-0.407	-0.287
7	7675181	c.431A>G	Q144R	COSV52675618	1	2.17391	0.956	probably damaging	0.29204	-0.466	-0.444
8	7675174	c.438G>C	W146C	COSV53571745	1	2.17391	0.991	probably damaging	1.23882	1.322	-0.246
9	7675106	c.506T>C	M169T	COSV52863463	6	13.0435	0.154	benign	1.87941	1.008	-0.139
10	7674944	c.587G>C	R196P	COSV52678297	2	4.34783	1	probably damaging	8.36565	0.915	-1.707
11	7674900	c.631A>G	T211A	COSV52795736	6	13.0435	0.942	probably damaging	-0.174369	0.113	-0.13
12	7674883	c.648G>A	V216V	new	1	2.17391
13	7674882	c.649G>C	V217L	new	4	8.69565	0.003	benign	-1.18925	-0.361	-0.234
14	7674879	c.652G>A	V218M	COSV52795822	11	23.913	0.981	probably damaging	-2.633	-0.243	-0.19
15	7674874	c.657C>A	P219P	COSV53515706	1	2.17391
16	7674871	c.660T>G	Y220*	COSV52775381	2	4.34783
17	7674870	c.661G>T	E221*	COSV52735606	3	6.52174
