# Supplementary material for: Integrative Computational Analysis of TP53 Exon 5–6 Mutations in Oral Cavity, Prostate, and Breast Cancers in a Senegalese Population
Source: Genes (Basel). 2026 Feb 20;17(2):245. doi: 10.3390/genes17020245 (PMC12940178; doi:10.3390/genes17020245)
Supplement: Supplementary file 1 [file genes-17-00245-s001.zip › Table S3.xlsx]

## Sheet: Table S3
Variant n°	Chromosome position	CDS Position	Codon Mutation	COMIC ID	Number	Frequency	Pphen-2	Pphen-2 Statut	ΔΔG (kcal/mol)	ΔΔS_vib ENCoM (kcal/mol/K)	ΔΔG BCL-2 affinity
1	7675218	c.394A>G	K132E	COSV52689323	1	1.85185	0.994	probably damaging	1.23668	-0.114	-0.98
2	7675204	c.408A>G	Q136Q	COSV52988005	2	3.7037
3	7675200	c.412G>C	A138P	COSV52661607	1	1.85185	0.997	probably damaging	3.17498	-0.401	-1.109
4	7675143	c.469G>A	V157I	COSV52676009	1	1.85185	0.163	benign	-0.574834	-0.319	-0.19
5	7675106	c.506T>C	M169T	COSV52863463	2	3.7037	0.154	benign	1.96584	1.008	-0.139
6	7675088	c.524G>A	R175H	new	1	1.85185	0.535	possibly damaging	1.02182	-1.096	-2.045
7	7675085	c.527G>A	C176Y	COSV52660760	1	1.85185	0.992	probably damaging	7.75815	0.017	-0.287
8	7674971	c.560G>A	G187D	COSV52661518	1	1.85185	0.086	benign	0.646411	-0.289	-0.338
9	7674944	c.587G>C	R196P	COSV52678297	3	5.55556	1	probably damaging	7.45058	0.915	-1.707
10	7674925	C.608T>A	R202R	new	1	1.85185
11	7674920	c.611A>G	E204G	COSV53283399	1	1.85185	0.677	possibly damaging	0.810801	-0.02	-0.968
12	7674900	c.631A>G	T211A	COSV52795736	8	14.8148	0.942	probably damaging	-0.174369	0.113	-0.13
13	7674883	c.648G>A	V216V	new	3	5.55556
14	7674882	c.649G>C	V217L	new	4	7.40741	0.718	possibly damaging	-1.058	-0.361	-0.234
15	7674881	c.650T>A	V217E	COSV53037841	2	3.7037	0.957	probably damaging	0.958314	-0.036	-0.645
16	7674879	c.652G>A	V218M	COSV52795822	16	29.6296	0.981	probably damaging	-2.50092	-0.243	-0.19
17	7674874	c.657C>A	P219P	COSV53515706	4	7.40741
18	7674871	c.660T>G	Y220*	COSV52775381	1	1.85185
19	7674870	c.661G>T	E221*	COSV52735606	1	1.85185
